# Supplementary material for: Design Principles of Large Cation Incorporation in Halide Perovskites
Source: Molecules. 2021 Oct 13;26(20):6184. doi: 10.3390/molecules26206184 (PMC8539499; doi:10.3390/molecules26206184)
Supplement: Supplementary file 1 [file molecules-26-06184-s001.zip]

Archive with 1 entries (1 files):
- molecules-1386568-supplementary.pdf
